# Supplementary material for: Phages limit the evolution of bacterial antibiotic resistance in experimental microcosms
Source: Evol Appl. 2012 Jan 13;5(6):575–82. doi: 10.1111/j.1752-4571.2011.00236.x (PMC3461140; doi:10.1111/j.1752-4571.2011.00236.x)
Supplement: Supplementary file 1 [file eva0005-0575-SD1.xls]

## Sheet: raw data for Figure 1
Note: treatment: 1, control; 2, antibiotic; 3, phage, 4, antibiotic-phage combination; 5, antibiotic treatment with immigration of bacteria; 6, antibiotic-phage treatment with immigration of bacteria; 7, anitbiotic-phage treatment with immigration of bacteria/phage. no.survived, number of populations (out of a total of 24) that survived at the end of the experiment.
strain	treatment	no.survived
SBW25	1	24
SBW25	2	12
SBW25	3	24
SBW25	4	1
SBW25	5	22
SBW25	6	2
SBW25	7	14
SBW25mutS	1	24
SBW25mutS	2	24
SBW25mutS	3	24
SBW25mutS	4	24
SBW25mutS	5	24
SBW25mutS	6	24
SBW25mutS	7	24

## Sheet: raw data for Figure 2
Note: populaiton.type: ancestral, ancestral strains; evolved, populaitons that survived in the seleciton experiment; KM.R, the first-generation kanamycin-resistant clones; Phage.R, the first-generation phage-resistant clones; KM.Phage.R, the first-generation double-resistance clones. N0.SBW25, initial number of cells of the strain SBW25 (or SBW25mutS), in 0.2mL microcosms. N0.EeZY6KX, initial num…
strain	population.type	selection.environment	replicates			N0.SBW25	N0.EeZY6KX	Nf.SBW25	Nf.EeZY6KX
SBW25	evolved	1	1			798000	648000	208000000	72000000
SBW25	evolved	1	2			747000	729000	246000000	70000000
SBW25	evolved	1	3			798000	705000	256000000	110000000
SBW25	evolved	1	4			759000	705000	260000000	98000000
SBW25	evolved	1	5			750000	696000	236000000	124000000
SBW25	evolved	1	6			744000	759000	356000000	238000000
SBW25	evolved	2	1			690000	648000	224000000	142000000
SBW25	evolved	2	2			513000	729000	372000000	412000000
SBW25	evolved	2	3			648000	705000	226000000	182000000
SBW25	evolved	2	4			513000	705000	168000000	128000000
SBW25	evolved	2	5			669000	696000	184000000	126000000
SBW25	evolved	2	6			663000	759000	212000000	196000000
SBW25	evolved	3	1			657000	648000	220000000	144000000
SBW25	evolved	3	2			762000	729000	156000000	192000000
SBW25	evolved	3	3			618000	705000	168000000	244000000
SBW25	evolved	3	4			654000	705000	104000000	208000000
SBW25	evolved	3	5			660000	696000	138000000	206000000
SBW25	evolved	3	6			618000	759000	144000000	246000000
SBW25	evolved	4	1			645000	648000	18000000	270000000
SBW25	evolved	4	2			NA	NA	NA	NA
SBW25	evolved	4	3			NA	NA	NA	NA
SBW25	evolved	4	4			NA	NA	NA	NA
SBW25	evolved	4	5			NA	NA	NA	NA
SBW25	evolved	4	6			NA	NA	NA	NA
SBW25	evolved	5	1			804000	648000	168000000	164000000
SBW25	evolved	5	2			762000	729000	340000000	186000000
SBW25	evolved	5	3			690000	705000	270000000	242000000
SBW25	evolved	5	4			840000	705000	176000000	150000000
SBW25	evolved	5	5			759000	696000	180000000	168000000
SBW25	evolved	5	6			822000	759000	198000000	156000000
SBW25	evolved	6	1			615000	648000	130000000	192000000
SBW25	evolved	6	2			645000	729000	114000000	252000000
SBW25	evolved	6	3			NA	NA	NA	NA
SBW25	evolved	6	4			NA	NA	NA	NA
SBW25	evolved	6	5			NA	NA	NA	NA
SBW25	evolved	6	6			NA	NA	NA	NA
SBW25	evolved	7	1			510000	648000	98000000	234000000
SBW25	evolved	7	2			669000	729000	142000000	288000000
SBW25	evolved	7	3			627000	705000	222000000	250000000
SBW25	evolved	7	4			681000	705000	122000000	208000000
SBW25	evolved	7	5			693000	696000	56000000	200000000
SBW25	evolved	7	6			639000	759000	72000000	254000000
SBW25	KM.R		1			375000	360000	48000000	44000000
SBW25	KM.R		2			357000	351000	46000000	40000000
SBW25	KM.R		3			390000	357000	42000000	40000000
SBW25	KM.R		4			420000	345000	62000000	52000000
SBW25	KM.R		5			372000	357000	30000000	68000000
SBW25	KM.R		6			336000	366000	40000000	40000000
SBW25	KM.Phage.R		1			318000	360000	56000000	82000000
SBW25	KM.Phage.R		2			417000	351000	52000000	38000000
SBW25	KM.Phage.R		3			336000	357000	46000000	92000000
SBW25	KM.Phage.R		4			306000	345000	62000000	78000000
SBW25	KM.Phage.R		5			360000	357000	66000000	86000000
SBW25	KM.Phage.R		6			384000	366000	54000000	90000000
SBW25	Phage.R		1			372000	360000	84000000	60000000
SBW25	Phage.R		2			354000	351000	54000000	58000000
SBW25	Phage.R		3			357000	357000	62000000	40000000
SBW25	Phage.R		4			333000	345000	50000000	56000000
SBW25	Phage.R		5			366000	357000	80000000	106000000
SBW25	Phage.R		6			324000	366000	70000000	66000000
SBW25	ancestral		1			672000	648000	266000000	190000000
SBW25	ancestral		2			645000	729000	220000000	104000000
SBW25	ancestral		3			624000	705000	206000000	198000000
SBW25mutS	evolved	1	1			516000	648000	116000000	306000000
SBW25mutS	evolved	1	2			369000	729000	86000000	308000000
SBW25mutS	evolved	1	3			459000	705000	86000000	302000000
SBW25mutS	evolved	1	4			522000	705000	122000000	272000000
SBW25mutS	evolved	1	5			393000	696000	152000000	472000000
SBW25mutS	evolved	1	6			573000	759000	120000000	274000000
SBW25mutS	evolved	2	1			519000	648000	4000000	388000000
SBW25mutS	evolved	2	2			228000	729000	8000000	308000000
SBW25mutS	evolved	2	3			453000	705000	34000000	368000000
SBW25mutS	evolved	2	4			504000	705000	48000000	480000000
SBW25mutS	evolved	2	5			321000	696000	24000000	322000000
SBW25mutS	evolved	2	6			576000	759000	36000000	262000000
SBW25mutS	evolved	3	1			408000	648000	92000000	312000000
SBW25mutS	evolved	3	2			417000	729000	110000000	316000000
SBW25mutS	evolved	3	3			390000	705000	90000000	310000000
SBW25mutS	evolved	3	4			486000	705000	124000000	404000000
SBW25mutS	evolved	3	5			345000	696000	96000000	380000000
SBW25mutS	evolved	3	6			576000	759000	104000000	242000000
SBW25mutS	evolved	4	1			456000	648000	18000000	348000000
SBW25mutS	evolved	4	2			303000	729000	10000000	382000000
SBW25mutS	evolved	4	3			378000	705000	34000000	330000000
SBW25mutS	evolved	4	4			522000	705000	16000000	416000000
SBW25mutS	evolved	4	5			300000	696000	24000000	402000000
SBW25mutS	evolved	4	6			435000	759000	10000000	518000000
SBW25mutS	evolved	5	1			324000	648000	26000000	340000000
SBW25mutS	evolved	5	2			366000	729000	22000000	322000000
SBW25mutS	evolved	5	3			339000	705000	20000000	340000000
SBW25mutS	evolved	5	4			303000	705000	26000000	314000000
SBW25mutS	evolved	5	5			390000	696000	12000000	388000000
SBW25mutS	evolved	5	6			273000	759000	14000000	362000000
SBW25mutS	evolved	6	1			375000	648000	2000000	370000000
SBW25mutS	evolved	6	2			384000	729000	18000000	396000000
SBW25mutS	evolved	6	3			357000	705000	6000000	272000000
SBW25mutS	evolved	6	4			282000	705000	26000000	654000000
SBW25mutS	evolved	6	5			279000	696000	6000000	486000000
SBW25mutS	evolved	6	6			387000	759000	14000000	368000000
SBW25mutS	evolved	7	1			363000	648000	36000000	396000000
SBW25mutS	evolved	7	2			654000	729000	30000000	328000000
SBW25mutS	evolved	7	3			474000	705000	28000000	516000000
SBW25mutS	evolved	7	4			180000	705000	10000000	658000000
SBW25mutS	evolved	7	5			441000	696000	4000000	364000000
SBW25mutS	evolved	7	6			495000	759000	18000000	440000000
SBW25mutS	KM.R		1			351000	360000	20000000	44000000
SBW25mutS	KM.R		2			375000	351000	44000000	68000000
SBW25mutS	KM.R		3			366000	357000	32000000	56000000
SBW25mutS	KM.R		4			345000	345000	46000000	78000000
SBW25mutS	KM.R		5			381000	357000	42000000	78000000
SBW25mutS	KM.R		6			438000	366000	64000000	72000000
SBW25mutS	KM.Phage.R		1			402000	360000	34000000	52000000
SBW25mutS	KM.Phage.R		2			411000	351000	50000000	84000000
SBW25mutS	KM.Phage.R		3			261000	357000	22000000	56000000
SBW25mutS	KM.Phage.R		4			333000	345000	34000000	116000000
SBW25mutS	KM.Phage.R		5			288000	357000	16000000	42000000
SBW25mutS	KM.Phage.R		6			240000	366000	18000000	50000000
SBW25mutS	Phage.R		1			309000	360000	24000000	66000000
SBW25mutS	Phage.R		2			309000	351000	40000000	74000000
SBW25mutS	Phage.R		3			315000	357000	34000000	62000000
SBW25mutS	Phage.R		4			285000	345000	20000000	40000000
SBW25mutS	Phage.R		5			312000	357000	52000000	72000000
SBW25mutS	Phage.R		6			297000	366000	22000000	56000000
SBW25mutS	ancestral		1			447000	705000	106000000	250000000
SBW25mutS	ancestral		2			489000	696000	138000000	274000000
SBW25mutS	ancestral		3			498000	759000	196000000	440000000

## Sheet: raw data for Figure S1
Note: strain: SBW25.Phage.R, phage-resistant clones of SBW25; SBW25.KM.R, kanamycin-resistant clones of SBW25; SBW25mutS.Phage.R, phage-resistant clones of SBW25mutS; SBW25mutS.KM.R, kanamycin-resistant clones of SBW25mutS. Slective.agar: km, agar plates containing kanamycin; phage, agar plates with phage. population size, density of bacteria (number of cells in 0.1 mL); no.mutants, density of re…
strain	selective.agar	assay.replicate	populaiton.size	no.mutants
SBW25	km	1	230400000	374
SBW25	km	2	232800000	24
SBW25	km	3	240600000	100
SBW25	km	4	244800000	194
SBW25	km	5	257400000	68
SBW25	km	6	190200000	220
SBW25	phage	1	230400000	50
SBW25	phage	2	232800000	100
SBW25	phage	3	240600000	100
SBW25	phage	4	244800000	100
SBW25	phage	5	257400000	50
SBW25	phage	6	190200000	300
SBW25mutS	km	1	143400000	666
SBW25mutS	km	2	129000000	622
SBW25mutS	km	3	123600000	410
SBW25mutS	km	4	118800000	722
SBW25mutS	km	5	119400000	440
SBW25mutS	km	6	128400000	392
SBW25mutS	phage	1	143400000	530000
SBW25mutS	phage	2	129000000	300000
SBW25mutS	phage	3	123600000	1660000
SBW25mutS	phage	4	118800000	1075000
SBW25mutS	phage	5	119400000	295000
SBW25mutS	phage	6	128400000	1435000
SBW25.Phage.R	km	1	147000000	10
SBW25.Phage.R	km	2	124200000	56
SBW25.Phage.R	km	3	144000000	266
SBW25.Phage.R	km	4	124200000	24
SBW25.Phage.R	km	5	125400000	62
SBW25.Phage.R	km	6	144600000	400
SBW25.KM.R	phage	1	132600000	50
SBW25.KM.R	phage	2	122400000	50
SBW25.KM.R	phage	3	115200000	50
SBW25.KM.R	phage	4	128400000	50
SBW25.KM.R	phage	5	113400000	300
SBW25.KM.R	phage	6	108600000	50
SBW25mutS.Phage.R	km	1	94800000	686
SBW25mutS.Phage.R	km	2	80400000	336
SBW25mutS.Phage.R	km	3	93000000	444
SBW25mutS.Phage.R	km	4	82200000	172
SBW25mutS.Phage.R	km	5	85200000	302
SBW25mutS.Phage.R	km	6	79200000	1302
SBW25mutS.KM.R	phage	1	108600000	65000
SBW25mutS.KM.R	phage	2	72600000	250000
SBW25mutS.KM.R	phage	3	72600000	155000
SBW25mutS.KM.R	phage	4	69000000	100000
SBW25mutS.KM.R	phage	5	85200000	195000
SBW25mutS.KM.R	phage	6	82800000	290000

## Sheet: raw data for Figure S2
Note: origin.bacteria (microcosms from where the bacteria were isolated): sink, microcosms under anitbiotic-phage treatment with immigration of bacteria/phage; source, source microcosms for the sink microcosms. no.sensitive, number of bactreial clones (out of 20) that were sensitive to the phage.
transfer	replicate.line	origin.bacteria	origin.phage	no.sensitive	proportion.sensitive
5	1	sink	sink	4	0.2
5	2	sink	sink	1	0.05
5	3	sink	sink	5	0.25
5	4	sink	sink	2	0.1
5	1	sink	source	3	0.15
5	2	sink	source	1	0.05
5	3	sink	source	5	0.25
5	4	sink	source	4	0.2
5	1	source	sink	3	0.15
5	2	source	sink	0	0
5	3	source	sink	5	0.25
5	4	source	sink	1	0.05
5	1	source	source	3	0.15
5	2	source	source	1	0.05
5	3	source	source	4	0.2
5	4	source	source	1	0.05
9	1	sink	sink	0	0
9	2	sink	sink	4	0.2
9	3	sink	sink	1	0.05
9	4	sink	sink	5	0.25
9	5	sink	sink	2	0.1
9	6	sink	sink	0	0
9	1	sink	source	0	0
9	2	sink	source	3	0.15
9	3	sink	source	2	0.1
9	4	sink	source	4	0.2
9	5	sink	source	2	0.1
9	6	sink	source	1	0.05
9	1	source	sink	0	0
9	2	source	sink	4	0.2
9	3	source	sink	3	0.15
9	4	source	sink	1	0.05
9	5	source	sink	0	0
9	6	source	sink	2	0.1
9	1	source	source	0	0
9	2	source	source	5	0.25
9	3	source	source	2	0.1
9	4	source	source	2	0.1
9	5	source	source	1	0.05
9	6	source	source	2	0.1

## Sheet: raw data for Figure S3 & S4
Note: treatment: 1, control; 2, antibiotic; 3, phage, 4, antibiotic-phage combination; 5, antibiotic treatment with immigration of bacteria; 6, antibiotic-phage treatment with immigration of bacteria; 7, anitbiotic-phage treatment with immigration of bacteria/phage
transfer	strain	treatment	populaiton.line	OD
1	SBW25	1	1	0.189
1	SBW25	1	2	0.161
1	SBW25	1	3	0.154
1	SBW25	1	4	0.189
1	SBW25	1	5	0.165
1	SBW25	1	6	0.19
1	SBW25	1	7	0.149
1	SBW25	1	8	0.166
1	SBW25	1	9	0.156
1	SBW25	1	10	0.16
1	SBW25	1	11	0.163
1	SBW25	1	12	0.168
1	SBW25	1	13	0.169
1	SBW25	1	14	0.151
1	SBW25	1	15	0.188
1	SBW25	1	16	0.165
1	SBW25	1	17	0.162
1	SBW25	1	18	0.167
1	SBW25	1	19	0.173
1	SBW25	1	20	0.196
1	SBW25	1	21	0.191
1	SBW25	1	22	0.173
1	SBW25	1	23	0.178
1	SBW25	1	24	0.177
1	SBW25	2	1	0.091
1	SBW25	2	2	0.669
1	SBW25	2	3	0.624
1	SBW25	2	4	0.011
1	SBW25	2	5	0.017
1	SBW25	2	6	0.72
1	SBW25	2	7	0.685
1	SBW25	2	8	0.625
1	SBW25	2	9	0.006
1	SBW25	2	10	0.005
1	SBW25	2	11	0.005
1	SBW25	2	12	0.005
1	SBW25	2	13	0.649
1	SBW25	2	14	0.008
1	SBW25	2	15	0.023
1	SBW25	2	16	0.683
1	SBW25	2	17	0.147
1	SBW25	2	18	0.005
1	SBW25	2	19	0.021
1	SBW25	2	20	0.516
1	SBW25	2	21	0.577
1	SBW25	2	22	0.021
1	SBW25	2	23	0.016
1	SBW25	2	24	0.601
1	SBW25	3	1	0.156
1	SBW25	3	2	0.157
1	SBW25	3	3	0.179
1	SBW25	3	4	0.121
1	SBW25	3	5	0.144
1	SBW25	3	6	0.151
1	SBW25	3	7	0.154
1	SBW25	3	8	0.148
1	SBW25	3	9	0.156
1	SBW25	3	10	0.155
1	SBW25	3	11	0.143
1	SBW25	3	12	0.164
1	SBW25	3	13	0.135
1	SBW25	3	14	0.152
1	SBW25	3	15	0.149
1	SBW25	3	16	0.14
1	SBW25	3	17	0.186
1	SBW25	3	18	0.144
1	SBW25	3	19	0.198
1	SBW25	3	20	0.145
1	SBW25	3	21	0.136
1	SBW25	3	22	0.151
1	SBW25	3	23	0.141
1	SBW25	3	24	0.173
1	SBW25	4	1	0.005
1	SBW25	4	2	0.006
1	SBW25	4	3	0.004
1	SBW25	4	4	0.005
1	SBW25	4	5	0.004
1	SBW25	4	6	0.005
1	SBW25	4	7	0.005
1	SBW25	4	8	0.006
1	SBW25	4	9	0.004
1	SBW25	4	10	0.004
1	SBW25	4	11	0.004
1	SBW25	4	12	0.004
1	SBW25	4	13	0.005
1	SBW25	4	14	0.005
1	SBW25	4	15	0.062
1	SBW25	4	16	0.005
1	SBW25	4	17	0.004
1	SBW25	4	18	0.004
1	SBW25	4	19	0.004
1	SBW25	4	20	0.005
1	SBW25	4	21	0.005
1	SBW25	4	22	0.004
1	SBW25	4	23	0.005
1	SBW25	4	24	0.005
1	SBW25	5	1	0.133
1	SBW25	5	2	0.061
1	SBW25	5	3	0.692
1	SBW25	5	4	0.033
1	SBW25	5	5	0.034
1	SBW25	5	6	0.035
1	SBW25	5	7	0.007
1	SBW25	5	8	0.008
1	SBW25	5	9	0.023
1	SBW25	5	10	0.667
1	SBW25	5	11	0.005
1	SBW25	5	12	0.005
1	SBW25	5	13	0.696
1	SBW25	5	14	0.028
1	SBW25	5	15	0.075
1	SBW25	5	16	0.087
1	SBW25	5	17	0.007
1	SBW25	5	18	0.004
1	SBW25	5	19	0.642
1	SBW25	5	20	0.103
1	SBW25	5	21	0.639
1	SBW25	5	22	0.09
1	SBW25	5	23	0.016
1	SBW25	5	24	0.289
1	SBW25	6	1	0.004
1	SBW25	6	2	0.005
1	SBW25	6	3	0.005
1	SBW25	6	4	0.005
1	SBW25	6	5	0.005
1	SBW25	6	6	0.004
1	SBW25	6	7	0.004
1	SBW25	6	8	0.004
1	SBW25	6	9	0.005
1	SBW25	6	10	0.004
1	SBW25	6	11	0.004
1	SBW25	6	12	0.005
1	SBW25	6	13	0.004
1	SBW25	6	14	0.009
1	SBW25	6	15	0.005
1	SBW25	6	16	0.004
1	SBW25	6	17	0.005
1	SBW25	6	18	0.004
1	SBW25	6	19	0.005
1	SBW25	6	20	0.008
1	SBW25	6	21	0.004
1	SBW25	6	22	0.005
1	SBW25	6	23	0.007
1	SBW25	6	24	0.005
1	SBW25	7	1	0.005
1	SBW25	7	2	0.005
1	SBW25	7	3	0.005
1	SBW25	7	4	0.004
1	SBW25	7	5	0.005
1	SBW25	7	6	0.004
1	SBW25	7	7	0.005
1	SBW25	7	8	0.005
1	SBW25	7	9	0.005
1	SBW25	7	10	0.004
1	SBW25	7	11	0.004
1	SBW25	7	12	0.004
1	SBW25	7	13	0.005
1	SBW25	7	14	0.005
1	SBW25	7	15	0.083
1	SBW25	7	16	0.005
1	SBW25	7	17	0.005
1	SBW25	7	18	0.004
1	SBW25	7	19	0.005
1	SBW25	7	20	0.005
1	SBW25	7	21	0.005
1	SBW25	7	22	0.005
1	SBW25	7	23	0.005
1	SBW25	7	24	0.007
1	SBW25mutS	1	1	0.159
1	SBW25mutS	1	2	0.16
1	SBW25mutS	1	3	0.145
1	SBW25mutS	1	4	0.153
1	SBW25mutS	1	5	0.154
1	SBW25mutS	1	6	0.161
1	SBW25mutS	1	7	0.157
1	SBW25mutS	1	8	0.145
1	SBW25mutS	1	9	0.143
1	SBW25mutS	1	10	0.147
1	SBW25mutS	1	11	0.156
1	SBW25mutS	1	12	0.162
1	SBW25mutS	1	13	0.152
1	SBW25mutS	1	14	0.151
1	SBW25mutS	1	15	0.15
1	SBW25mutS	1	16	0.147
1	SBW25mutS	1	17	0.154
1	SBW25mutS	1	18	0.151
1	SBW25mutS	1	19	0.216
1	SBW25mutS	1	20	0.167
1	SBW25mutS	1	21	0.165
1	SBW25mutS	1	22	0.158
1	SBW25mutS	1	23	0.16
1	SBW25mutS	1	24	0.171
1	SBW25mutS	2	1	0.22
1	SBW25mutS	2	2	0.225
1	SBW25mutS	2	3	0.157
1	SBW25mutS	2	4	0.194
1	SBW25mutS	2	5	0.228
1	SBW25mutS	2	6	0.232
1	SBW25mutS	2	7	0.158
1	SBW25mutS	2	8	0.152
1	SBW25mutS	2	9	0.16
1	SBW25mutS	2	10	0.126
1	SBW25mutS	2	11	0.171
1	SBW25mutS	2	12	0.22
1	SBW25mutS	2	13	0.201
1	SBW25mutS	2	14	0.187
1	SBW25mutS	2	15	0.144
1	SBW25mutS	2	16	0.165
1	SBW25mutS	2	17	0.189
1	SBW25mutS	2	18	0.212
1	SBW25mutS	2	19	0.158
1	SBW25mutS	2	20	0.11
1	SBW25mutS	2	21	0.145
1	SBW25mutS	2	22	0.191
1	SBW25mutS	2	23	0.177
1	SBW25mutS	2	24	0.077
1	SBW25mutS	3	1	0.184
1	SBW25mutS	3	2	0.171
1	SBW25mutS	3	3	0.172
1	SBW25mutS	3	4	0.172
1	SBW25mutS	3	5	0.176
1	SBW25mutS	3	6	0.194
1	SBW25mutS	3	7	0.173
1	SBW25mutS	3	8	0.158
1	SBW25mutS	3	9	0.158
1	SBW25mutS	3	10	0.168
1	SBW25mutS	3	11	0.17
1	SBW25mutS	3	12	0.185
1	SBW25mutS	3	13	0.183
1	SBW25mutS	3	14	0.174
1	SBW25mutS	3	15	0.156
1	SBW25mutS	3	16	0.168
1	SBW25mutS	3	17	0.165
1	SBW25mutS	3	18	0.189
1	SBW25mutS	3	19	0.211
1	SBW25mutS	3	20	0.181
1	SBW25mutS	3	21	0.161
1	SBW25mutS	3	22	0.173
1	SBW25mutS	3	23	0.19
1	SBW25mutS	3	24	0.207
1	SBW25mutS	4	1	0.176
1	SBW25mutS	4	2	0.063
1	SBW25mutS	4	3	0.129
1	SBW25mutS	4	4	0.143
1	SBW25mutS	4	5	0.189
1	SBW25mutS	4	6	0.255
1	SBW25mutS	4	7	0.15
1	SBW25mutS	4	8	0.125
1	SBW25mutS	4	9	0.137
1	SBW25mutS	4	10	0.165
1	SBW25mutS	4	11	0.12
1	SBW25mutS	4	12	0.113
1	SBW25mutS	4	13	0.161
1	SBW25mutS	4	14	0.131
1	SBW25mutS	4	15	0.174
1	SBW25mutS	4	16	0.117
1	SBW25mutS	4	17	0.137
1	SBW25mutS	4	18	0.158
1	SBW25mutS	4	19	0.167
1	SBW25mutS	4	20	0.123
1	SBW25mutS	4	21	0.101
1	SBW25mutS	4	22	0.09
1	SBW25mutS	4	23	0.169
1	SBW25mutS	4	24	0.077
1	SBW25mutS	5	1	0.223
1	SBW25mutS	5	2	0.174
1	SBW25mutS	5	3	0.161
1	SBW25mutS	5	4	0.135
1	SBW25mutS	5	5	0.167
1	SBW25mutS	5	6	0.237
1	SBW25mutS	5	7	0.187
1	SBW25mutS	5	8	0.142
1	SBW25mutS	5	9	0.194
1	SBW25mutS	5	10	0.193
1	SBW25mutS	5	11	0.2
1	SBW25mutS	5	12	0.202
1	SBW25mutS	5	13	0.183
1	SBW25mutS	5	14	0.173
1	SBW25mutS	5	15	0.15
1	SBW25mutS	5	16	0.156
1	SBW25mutS	5	17	0.187
1	SBW25mutS	5	18	0.172
1	SBW25mutS	5	19	0.18
1	SBW25mutS	5	20	0.181
1	SBW25mutS	5	21	0.19
1	SBW25mutS	5	22	0.187
1	SBW25mutS	5	23	0.195
1	SBW25mutS	5	24	0.137
1	SBW25mutS	6	1	0.149
1	SBW25mutS	6	2	0.126
1	SBW25mutS	6	3	0.09
1	SBW25mutS	6	4	0.137
1	SBW25mutS	6	5	0.135
1	SBW25mutS	6	6	0.174
1	SBW25mutS	6	7	0.158
1	SBW25mutS	6	8	0.127
1	SBW25mutS	6	9	0.117
1	SBW25mutS	6	10	0.1
1	SBW25mutS	6	11	0.138
1	SBW25mutS	6	12	0.166
1	SBW25mutS	6	13	0.122
1	SBW25mutS	6	14	0.123
1	SBW25mutS	6	15	0.058
1	SBW25mutS	6	16	0.102
1	SBW25mutS	6	17	0.133
1	SBW25mutS	6	18	0.144
1	SBW25mutS	6	19	0.152
1	SBW25mutS	6	20	0.092
1	SBW25mutS	6	21	0.078
1	SBW25mutS	6	22	0.132
1	SBW25mutS	6	23	0.175
1	SBW25mutS	6	24	0.153
1	SBW25mutS	7	1	0.166
1	SBW25mutS	7	2	0.164
1	SBW25mutS	7	3	0.124
1	SBW25mutS	7	4	0.121
1	SBW25mutS	7	5	0.183
1	SBW25mutS	7	6	0.223
1	SBW25mutS	7	7	0.167
1	SBW25mutS	7	8	0.11
1	SBW25mutS	7	9	0.087
1	SBW25mutS	7	10	0.093
1	SBW25mutS	7	11	0.105
1	SBW25mutS	7	12	0.168
1	SBW25mutS	7	13	0.149
1	SBW25mutS	7	14	0.123
1	SBW25mutS	7	15	0.085
1	SBW25mutS	7	16	0.133
1	SBW25mutS	7	17	0.124
1	SBW25mutS	7	18	0.117
1	SBW25mutS	7	19	0.167
1	SBW25mutS	7	20	0.143
1	SBW25mutS	7	21	0.149
1	SBW25mutS	7	22	0.158
1	SBW25mutS	7	23	0.176
1	SBW25mutS	7	24	0.074
2	SBW25	1	1	0.143
2	SBW25	1	2	0.158
2	SBW25	1	3	0.154
2	SBW25	1	4	0.169
2	SBW25	1	5	0.16
2	SBW25	1	6	0.152
2	SBW25	1	7	0.187
2	SBW25	1	8	0.175
2	SBW25	1	9	0.167
2	SBW25	1	10	0.181
2	SBW25	1	11	0.194
2	SBW25	1	12	0.177
2	SBW25	1	13	0.174
2	SBW25	1	14	0.182
2	SBW25	1	15	0.198
2	SBW25	1	16	0.186
2	SBW25	1	17	0.177
2	SBW25	1	18	0.181
2	SBW25	1	19	0.165
2	SBW25	1	20	0.188
2	SBW25	1	21	0.213
2	SBW25	1	22	0.184
2	SBW25	1	23	0.313
2	SBW25	1	24	0.192
2	SBW25	2	1	0.216
2	SBW25	2	2	0.217
2	SBW25	2	3	0.234
2	SBW25	2	4	0.003
2	SBW25	2	5	0.004
2	SBW25	2	6	0.24
2	SBW25	2	7	0.232
2	SBW25	2	8	0.222
2	SBW25	2	9	0.002
2	SBW25	2	10	0.002
2	SBW25	2	11	0.002
2	SBW25	2	12	0.003
2	SBW25	2	13	0.193
2	SBW25	2	14	0.002
2	SBW25	2	15	0.002
2	SBW25	2	16	0.228
2	SBW25	2	17	0.202
2	SBW25	2	18	0.003
2	SBW25	2	19	0.002
2	SBW25	2	20	0.379
2	SBW25	2	21	0.197
2	SBW25	2	22	0.002
2	SBW25	2	23	0.003
2	SBW25	2	24	0.32
2	SBW25	3	1	0.375
2	SBW25	3	2	0.373
2	SBW25	3	3	0.42
2	SBW25	3	4	0.377
2	SBW25	3	5	0.408
2	SBW25	3	6	0.355
2	SBW25	3	7	0.4
2	SBW25	3	8	0.39
2	SBW25	3	9	0.399
2	SBW25	3	10	0.385
2	SBW25	3	11	0.397
2	SBW25	3	12	0.433
2	SBW25	3	13	0.352
2	SBW25	3	14	0.389
2	SBW25	3	15	0.293
2	SBW25	3	16	0.383
2	SBW25	3	17	0.398
2	SBW25	3	18	0.405
2	SBW25	3	19	0.359
2	SBW25	3	20	0.39
2	SBW25	3	21	0.265
2	SBW25	3	22	0.399
2	SBW25	3	23	0.398
2	SBW25	3	24	0.398
2	SBW25	4	1	0.002
2	SBW25	4	2	0.003
2	SBW25	4	3	0.003
2	SBW25	4	4	0.002
2	SBW25	4	5	0.003
2	SBW25	4	6	0.003
2	SBW25	4	7	0.002
2	SBW25	4	8	0.003
2	SBW25	4	9	0.003
2	SBW25	4	10	0.002
2	SBW25	4	11	0.003
2	SBW25	4	12	0.004
2	SBW25	4	13	0.002
2	SBW25	4	14	0.002
2	SBW25	4	15	0.281
2	SBW25	4	16	0.003
2	SBW25	4	17	0.003
2	SBW25	4	18	0.004
2	SBW25	4	19	0.002
2	SBW25	4	20	0.002
2	SBW25	4	21	0.003
2	SBW25	4	22	0.003
2	SBW25	4	23	0.003
2	SBW25	4	24	0.004
2	SBW25	5	1	0.215
2	SBW25	5	2	0.003
2	SBW25	5	3	0.225
2	SBW25	5	4	0.002
2	SBW25	5	5	0.003
2	SBW25	5	6	0.003
2	SBW25	5	7	0.002
2	SBW25	5	8	0.003
2	SBW25	5	9	0.249
2	SBW25	5	10	0.212
2	SBW25	5	11	0.003
2	SBW25	5	12	0.003
2	SBW25	5	13	0.221
2	SBW25	5	14	0.058
2	SBW25	5	15	0.002
2	SBW25	5	16	0.03
2	SBW25	5	17	0.002
2	SBW25	5	18	0.003
2	SBW25	5	19	0.198
2	SBW25	5	20	0.17
2	SBW25	5	21	0.373
2	SBW25	5	22	0.196
2	SBW25	5	23	0.003
2	SBW25	5	24	0.243
2	SBW25	6	1	0.002
2	SBW25	6	2	0.002
2	SBW25	6	3	0.002
2	SBW25	6	4	0.005
2	SBW25	6	5	0.004
2	SBW25	6	6	0.004
2	SBW25	6	7	0.002
2	SBW25	6	8	0.002
2	SBW25	6	9	0.002
2	SBW25	6	10	0.003
2	SBW25	6	11	0.003
2	SBW25	6	12	0.003
2	SBW25	6	13	0.002
2	SBW25	6	14	0.002
2	SBW25	6	15	0.002
2	SBW25	6	16	0.002
2	SBW25	6	17	0.003
2	SBW25	6	18	0.003
2	SBW25	6	19	0.002
2	SBW25	6	20	0.002
2	SBW25	6	21	0.002
2	SBW25	6	22	0.003
2	SBW25	6	23	0.003
2	SBW25	6	24	0.003
2	SBW25	7	1	0.002
2	SBW25	7	2	0.003
2	SBW25	7	3	0.002
2	SBW25	7	4	0.002
2	SBW25	7	5	0.003
2	SBW25	7	6	0.003
2	SBW25	7	7	0.002
2	SBW25	7	8	0.002
2	SBW25	7	9	0.002
2	SBW25	7	10	0.002
2	SBW25	7	11	0.003
2	SBW25	7	12	0.003
2	SBW25	7	13	0.007
2	SBW25	7	14	0.002
2	SBW25	7	15	0.353
2	SBW25	7	16	0.003
2	SBW25	7	17	0.003
2	SBW25	7	18	0.003
2	SBW25	7	19	0.003
2	SBW25	7	20	0.002
2	SBW25	7	21	0.002
2	SBW25	7	22	0.002
2	SBW25	7	23	0.003
2	SBW25	7	24	0.004
2	SBW25mutS	1	1	0.176
2	SBW25mutS	1	2	0.178
2	SBW25mutS	1	3	0.169
2	SBW25mutS	1	4	0.181
2	SBW25mutS	1	5	0.172
2	SBW25mutS	1	6	0.19
2	SBW25mutS	1	7	0.169
2	SBW25mutS	1	8	0.134
2	SBW25mutS	1	9	0.154
2	SBW25mutS	1	10	0.155
2	SBW25mutS	1	11	0.156
2	SBW25mutS	1	12	0.173
2	SBW25mutS	1	13	0.159
2	SBW25mutS	1	14	0.161
2	SBW25mutS	1	15	0.155
2	SBW25mutS	1	16	0.168
2	SBW25mutS	1	17	0.158
2	SBW25mutS	1	18	0.177
2	SBW25mutS	1	19	0.165
2	SBW25mutS	1	20	0.168
2	SBW25mutS	1	21	0.166
2	SBW25mutS	1	22	0.167
2	SBW25mutS	1	23	0.179
2	SBW25mutS	1	24	0.23
2	SBW25mutS	2	1	0.323
2	SBW25mutS	2	2	0.205
2	SBW25mutS	2	3	0.277
2	SBW25mutS	2	4	0.279
2	SBW25mutS	2	5	0.302
2	SBW25mutS	2	6	0.292
2	SBW25mutS	2	7	0.31
2	SBW25mutS	2	8	0.304
2	SBW25mutS	2	9	0.266
2	SBW25mutS	2	10	0.255
2	SBW25mutS	2	11	0.257
2	SBW25mutS	2	12	0.258
2	SBW25mutS	2	13	0.298
2	SBW25mutS	2	14	0.294
2	SBW25mutS	2	15	0.286
2	SBW25mutS	2	16	0.306
2	SBW25mutS	2	17	0.303
2	SBW25mutS	2	18	0.263
2	SBW25mutS	2	19	0.258
2	SBW25mutS	2	20	0.258
2	SBW25mutS	2	21	0.282
2	SBW25mutS	2	22	0.281
2	SBW25mutS	2	23	0.286
2	SBW25mutS	2	24	0.323
2	SBW25mutS	3	1	0.285
2	SBW25mutS	3	2	0.274
2	SBW25mutS	3	3	0.274
2	SBW25mutS	3	4	0.272
2	SBW25mutS	3	5	0.287
2	SBW25mutS	3	6	0.3
2	SBW25mutS	3	7	0.187
2	SBW25mutS	3	8	0.218
2	SBW25mutS	3	9	0.28
2	SBW25mutS	3	10	0.255
2	SBW25mutS	3	11	0.279
2	SBW25mutS	3	12	0.276
2	SBW25mutS	3	13	0.281
2	SBW25mutS	3	14	0.27
2	SBW25mutS	3	15	0.261
2	SBW25mutS	3	16	0.284
2	SBW25mutS	3	17	0.279
2	SBW25mutS	3	18	0.285
2	SBW25mutS	3	19	0.304
2	SBW25mutS	3	20	0.274
2	SBW25mutS	3	21	0.28
2	SBW25mutS	3	22	0.285
2	SBW25mutS	3	23	0.286
2	SBW25mutS	3	24	0.298
2	SBW25mutS	4	1	0.364
2	SBW25mutS	4	2	0.228
2	SBW25mutS	4	3	0.404
2	SBW25mutS	4	4	0.35
2	SBW25mutS	4	5	0.329
2	SBW25mutS	4	6	0.363
2	SBW25mutS	4	7	0.32
2	SBW25mutS	4	8	0.356
2	SBW25mutS	4	9	0.322
2	SBW25mutS	4	10	0.347
2	SBW25mutS	4	11	0.336
2	SBW25mutS	4	12	0.317
2	SBW25mutS	4	13	0.352
2	SBW25mutS	4	14	0.41
2	SBW25mutS	4	15	0.333
2	SBW25mutS	4	16	0.391
2	SBW25mutS	4	17	0.33
2	SBW25mutS	4	18	0.345
2	SBW25mutS	4	19	0.398
2	SBW25mutS	4	20	0.359
2	SBW25mutS	4	21	0.352
2	SBW25mutS	4	22	0.399
2	SBW25mutS	4	23	0.349
2	SBW25mutS	4	24	0.325
2	SBW25mutS	5	1	0.261
2	SBW25mutS	5	2	0.269
2	SBW25mutS	5	3	0.25
2	SBW25mutS	5	4	0.268
2	SBW25mutS	5	5	0.266
2	SBW25mutS	5	6	0.277
2	SBW25mutS	5	7	0.299
2	SBW25mutS	5	8	0.249
2	SBW25mutS	5	9	0.25
2	SBW25mutS	5	10	0.251
2	SBW25mutS	5	11	0.251
2	SBW25mutS	5	12	0.269
2	SBW25mutS	5	13	0.267
2	SBW25mutS	5	14	0.263
2	SBW25mutS	5	15	0.272
2	SBW25mutS	5	16	0.264
2	SBW25mutS	5	17	0.262
2	SBW25mutS	5	18	0.244
2	SBW25mutS	5	19	0.332
2	SBW25mutS	5	20	0.277
2	SBW25mutS	5	21	0.295
2	SBW25mutS	5	22	0.272
2	SBW25mutS	5	23	0.285
2	SBW25mutS	5	24	0.256
2	SBW25mutS	6	1	0.366
2	SBW25mutS	6	2	0.356
2	SBW25mutS	6	3	0.423
2	SBW25mutS	6	4	0.422
2	SBW25mutS	6	5	0.311
2	SBW25mutS	6	6	0.331
2	SBW25mutS	6	7	0.337
2	SBW25mutS	6	8	0.451
2	SBW25mutS	6	9	0.366
2	SBW25mutS	6	10	0.441
2	SBW25mutS	6	11	0.348
2	SBW25mutS	6	12	0.334
2	SBW25mutS	6	13	0.332
2	SBW25mutS	6	14	0.414
2	SBW25mutS	6	15	0.276
2	SBW25mutS	6	16	0.341
2	SBW25mutS	6	17	0.335
2	SBW25mutS	6	18	0.38
2	SBW25mutS	6	19	0.367
2	SBW25mutS	6	20	0.295
2	SBW25mutS	6	21	0.496
2	SBW25mutS	6	22	0.365
2	SBW25mutS	6	23	0.355
2	SBW25mutS	6	24	0.408
2	SBW25mutS	7	1	0.361
2	SBW25mutS	7	2	0.342
2	SBW25mutS	7	3	0.34
2	SBW25mutS	7	4	0.424
2	SBW25mutS	7	5	0.351
2	SBW25mutS	7	6	0.345
2	SBW25mutS	7	7	0.326
2	SBW25mutS	7	8	0.375
2	SBW25mutS	7	9	0.335
2	SBW25mutS	7	10	0.377
2	SBW25mutS	7	11	0.448
2	SBW25mutS	7	12	0.312
2	SBW25mutS	7	13	0.315
2	SBW25mutS	7	14	0.329
2	SBW25mutS	7	15	0.323
2	SBW25mutS	7	16	0.351
2	SBW25mutS	7	17	0.366
2	SBW25mutS	7	18	0.384
2	SBW25mutS	7	19	0.341
2	SBW25mutS	7	20	0.336
2	SBW25mutS	7	21	0.347
2	SBW25mutS	7	22	0.351
2	SBW25mutS	7	23	0.321
2	SBW25mutS	7	24	0.3
3	SBW25	1	1	0.147
3	SBW25	1	2	0.173
3	SBW25	1	3	0.17
3	SBW25	1	4	0.165
3	SBW25	1	5	0.169
3	SBW25	1	6	0.173
3	SBW25	1	7	0.16
3	SBW25	1	8	0.178
3	SBW25	1	9	0.176
3	SBW25	1	10	0.173
3	SBW25	1	11	0.17
3	SBW25	1	12	0.175
3	SBW25	1	13	0.165
3	SBW25	1	14	0.178
3	SBW25	1	15	0.191
3	SBW25	1	16	0.167
3	SBW25	1	17	0.168
3	SBW25	1	18	0.181
3	SBW25	1	19	0.167
3	SBW25	1	20	0.187
3	SBW25	1	21	0.195
3	SBW25	1	22	0.181
3	SBW25	1	23	0.183
3	SBW25	1	24	0.172
3	SBW25	2	1	0.372
3	SBW25	2	2	0.527
3	SBW25	2	3	0.521
3	SBW25	2	4	0.002
3	SBW25	2	5	0.003
3	SBW25	2	6	0.496
3	SBW25	2	7	0.497
3	SBW25	2	8	0.51
3	SBW25	2	9	0.002
3	SBW25	2	10	0.002
3	SBW25	2	11	0.002
3	SBW25	2	12	0.005
3	SBW25	2	13	0.524
3	SBW25	2	14	0.009
3	SBW25	2	15	0.002
3	SBW25	2	16	0.514
3	SBW25	2	17	0.571
3	SBW25	2	18	0.002
3	SBW25	2	19	0.002
3	SBW25	2	20	0.388
3	SBW25	2	21	0.52
3	SBW25	2	22	0.002
3	SBW25	2	23	0.002
3	SBW25	2	24	0.508
3	SBW25	3	1	0.537
3	SBW25	3	2	0.509
3	SBW25	3	3	0.507
3	SBW25	3	4	0.481
3	SBW25	3	5	0.498
3	SBW25	3	6	0.548
3	SBW25	3	7	0.508
3	SBW25	3	8	0.523
3	SBW25	3	9	0.494
3	SBW25	3	10	0.497
3	SBW25	3	11	0.504
3	SBW25	3	12	0.57
3	SBW25	3	13	0.514
3	SBW25	3	14	0.532
3	SBW25	3	15	0.506
3	SBW25	3	16	0.509
3	SBW25	3	17	0.506
3	SBW25	3	18	0.522
3	SBW25	3	19	0.508
3	SBW25	3	20	0.536
3	SBW25	3	21	0.48
3	SBW25	3	22	0.503
3	SBW25	3	23	0.526
3	SBW25	3	24	0.521
3	SBW25	4	1	0.001
3	SBW25	4	2	0.002
3	SBW25	4	3	0.001
3	SBW25	4	4	0.001
3	SBW25	4	5	0.001
3	SBW25	4	6	0.001
3	SBW25	4	7	0.001
3	SBW25	4	8	0.002
3	SBW25	4	9	0.001
3	SBW25	4	10	0.001
3	SBW25	4	11	0.001
3	SBW25	4	12	0.002
3	SBW25	4	13	0.001
3	SBW25	4	14	0.001
3	SBW25	4	15	0.337
3	SBW25	4	16	0.001
3	SBW25	4	17	0.001
3	SBW25	4	18	0.002
3	SBW25	4	19	0.001
3	SBW25	4	20	0.001
3	SBW25	4	21	0.002
3	SBW25	4	22	0.001
3	SBW25	4	23	0.001
3	SBW25	4	24	0.002
3	SBW25	5	1	0.53
3	SBW25	5	2	0.002
3	SBW25	5	3	0.533
3	SBW25	5	4	0.001
3	SBW25	5	5	0.002
3	SBW25	5	6	0.002
3	SBW25	5	7	0.002
3	SBW25	5	8	0.002
3	SBW25	5	9	0.556
3	SBW25	5	10	0.501
3	SBW25	5	11	0.506
3	SBW25	5	12	0.002
3	SBW25	5	13	0.489
3	SBW25	5	14	0.151
3	SBW25	5	15	0.002
3	SBW25	5	16	0.352
3	SBW25	5	17	0.002
3	SBW25	5	18	0.002
3	SBW25	5	19	0.521
3	SBW25	5	20	0.553
3	SBW25	5	21	0.505
3	SBW25	5	22	0.538
3	SBW25	5	23	0.003
3	SBW25	5	24	0.558
3	SBW25	6	1	0.001
3	SBW25	6	2	0.001
3	SBW25	6	3	0.002
3	SBW25	6	4	0.154
3	SBW25	6	5	0.002
3	SBW25	6	6	0.002
3	SBW25	6	7	0.002
3	SBW25	6	8	0.001
3	SBW25	6	9	0.002
3	SBW25	6	10	0.002
3	SBW25	6	11	0.002
3	SBW25	6	12	0.002
3	SBW25	6	13	0.002
3	SBW25	6	14	0.002
3	SBW25	6	15	0.006
3	SBW25	6	16	0.002
3	SBW25	6	17	0.003
3	SBW25	6	18	0.001
3	SBW25	6	19	0.002
3	SBW25	6	20	0.002
3	SBW25	6	21	0.004
3	SBW25	6	22	0.002
3	SBW25	6	23	0.003
3	SBW25	6	24	0.002
3	SBW25	7	1	0.002
3	SBW25	7	2	0.003
3	SBW25	7	3	0.005
3	SBW25	7	4	0.001
3	SBW25	7	5	0.002
3	SBW25	7	6	0.002
3	SBW25	7	7	0.003
3	SBW25	7	8	0.001
3	SBW25	7	9	0.001
3	SBW25	7	10	0.001
3	SBW25	7	11	0.001
3	SBW25	7	12	0.001
3	SBW25	7	13	0.009
3	SBW25	7	14	0.002
3	SBW25	7	15	0.317
3	SBW25	7	16	0.001
3	SBW25	7	17	0.001
3	SBW25	7	18	0.002
3	SBW25	7	19	0.001
3	SBW25	7	20	0.001
3	SBW25	7	21	0.001
3	SBW25	7	22	0.001
3	SBW25	7	23	0.001
3	SBW25	7	24	0.002
3	SBW25mutS	1	1	0.187
3	SBW25mutS	1	2	0.167
3	SBW25mutS	1	3	0.169
3	SBW25mutS	1	4	0.171
3	SBW25mutS	1	5	0.174
3	SBW25mutS	1	6	0.183
3	SBW25mutS	1	7	0.165
3	SBW25mutS	1	8	0.138
3	SBW25mutS	1	9	0.161
3	SBW25mutS	1	10	0.153
3	SBW25mutS	1	11	0.164
3	SBW25mutS	1	12	0.167
3	SBW25mutS	1	13	0.172
3	SBW25mutS	1	14	0.168
3	SBW25mutS	1	15	0.156
3	SBW25mutS	1	16	0.158
3	SBW25mutS	1	17	0.164
3	SBW25mutS	1	18	0.161
3	SBW25mutS	1	19	0.173
3	SBW25mutS	1	20	0.161
3	SBW25mutS	1	21	0.156
3	SBW25mutS	1	22	0.161
3	SBW25mutS	1	23	0.163
3	SBW25mutS	1	24	0.17
3	SBW25mutS	2	1	0.588
3	SBW25mutS	2	2	0.601
3	SBW25mutS	2	3	0.561
3	SBW25mutS	2	4	0.591
3	SBW25mutS	2	5	0.572
3	SBW25mutS	2	6	0.616
3	SBW25mutS	2	7	0.398
3	SBW25mutS	2	8	0.464
3	SBW25mutS	2	9	0.528
3	SBW25mutS	2	10	0.544
3	SBW25mutS	2	11	0.563
3	SBW25mutS	2	12	0.619
3	SBW25mutS	2	13	0.57
3	SBW25mutS	2	14	0.547
3	SBW25mutS	2	15	0.575
3	SBW25mutS	2	16	0.531
3	SBW25mutS	2	17	0.555
3	SBW25mutS	2	18	0.578
3	SBW25mutS	2	19	0.58
3	SBW25mutS	2	20	0.502
3	SBW25mutS	2	21	0.614
3	SBW25mutS	2	22	0.593
3	SBW25mutS	2	23	0.536
3	SBW25mutS	2	24	0.531
3	SBW25mutS	3	1	0.367
3	SBW25mutS	3	2	0.388
3	SBW25mutS	3	3	0.376
3	SBW25mutS	3	4	0.393
3	SBW25mutS	3	5	0.396
3	SBW25mutS	3	6	0.403
3	SBW25mutS	3	7	0.669
3	SBW25mutS	3	8	0.351
3	SBW25mutS	3	9	0.371
3	SBW25mutS	3	10	0.335
3	SBW25mutS	3	11	0.377
3	SBW25mutS	3	12	0.365
3	SBW25mutS	3	13	0.422
3	SBW25mutS	3	14	0.396
3	SBW25mutS	3	15	0.329
3	SBW25mutS	3	16	0.366
3	SBW25mutS	3	17	0.324
3	SBW25mutS	3	18	0.357
3	SBW25mutS	3	19	0.373
3	SBW25mutS	3	20	0.39
3	SBW25mutS	3	21	0.39
3	SBW25mutS	3	22	0.353
3	SBW25mutS	3	23	0.379
3	SBW25mutS	3	24	0.405
3	SBW25mutS	4	1	0.294
3	SBW25mutS	4	2	0.288
3	SBW25mutS	4	3	0.285
3	SBW25mutS	4	4	0.31
3	SBW25mutS	4	5	0.242
3	SBW25mutS	4	6	0.237
3	SBW25mutS	4	7	0.339
3	SBW25mutS	4	8	0.295
3	SBW25mutS	4	9	0.334
3	SBW25mutS	4	10	0.249
3	SBW25mutS	4	11	0.345
3	SBW25mutS	4	12	0.317
3	SBW25mutS	4	13	0.326
3	SBW25mutS	4	14	0.341
3	SBW25mutS	4	15	0.198
3	SBW25mutS	4	16	0.293
3	SBW25mutS	4	17	0.328
3	SBW25mutS	4	18	0.317
3	SBW25mutS	4	19	0.314
3	SBW25mutS	4	20	0.346
3	SBW25mutS	4	21	0.358
3	SBW25mutS	4	22	0.325
3	SBW25mutS	4	23	0.314
3	SBW25mutS	4	24	0.361
3	SBW25mutS	5	1	0.564
3	SBW25mutS	5	2	0.572
3	SBW25mutS	5	3	0.58
3	SBW25mutS	5	4	0.63
3	SBW25mutS	5	5	0.601
3	SBW25mutS	5	6	0.606
3	SBW25mutS	5	7	0.554
3	SBW25mutS	5	8	0.53
3	SBW25mutS	5	9	0.569
3	SBW25mutS	5	10	0.586
3	SBW25mutS	5	11	0.535
3	SBW25mutS	5	12	0.645
3	SBW25mutS	5	13	0.587
3	SBW25mutS	5	14	0.571
3	SBW25mutS	5	15	0.58
3	SBW25mutS	5	16	0.576
3	SBW25mutS	5	17	0.579
3	SBW25mutS	5	18	0.565
3	SBW25mutS	5	19	0.465
3	SBW25mutS	5	20	0.567
3	SBW25mutS	5	21	0.6
3	SBW25mutS	5	22	0.561
3	SBW25mutS	5	23	0.595
3	SBW25mutS	5	24	0.57
3	SBW25mutS	6	1	0.402
3	SBW25mutS	6	2	0.377
3	SBW25mutS	6	3	0.354
3	SBW25mutS	6	4	0.362
3	SBW25mutS	6	5	0.411
3	SBW25mutS	6	6	0.403
3	SBW25mutS	6	7	0.347
3	SBW25mutS	6	8	0.393
3	SBW25mutS	6	9	0.426
3	SBW25mutS	6	10	0.35
3	SBW25mutS	6	11	0.349
3	SBW25mutS	6	12	0.336
3	SBW25mutS	6	13	0.398
3	SBW25mutS	6	14	0.349
3	SBW25mutS	6	15	0.369
3	SBW25mutS	6	16	0.344
3	SBW25mutS	6	17	0.37
3	SBW25mutS	6	18	0.321
3	SBW25mutS	6	19	0.333
3	SBW25mutS	6	20	0.322
3	SBW25mutS	6	21	0.285
3	SBW25mutS	6	22	0.329
3	SBW25mutS	6	23	0.343
3	SBW25mutS	6	24	0.328
3	SBW25mutS	7	1	0.327
3	SBW25mutS	7	2	0.341
3	SBW25mutS	7	3	0.337
3	SBW25mutS	7	4	0.369
3	SBW25mutS	7	5	0.376
3	SBW25mutS	7	6	0.381
3	SBW25mutS	7	7	0.362
3	SBW25mutS	7	8	0.342
3	SBW25mutS	7	9	0.325
3	SBW25mutS	7	10	0.356
3	SBW25mutS	7	11	0.335
3	SBW25mutS	7	12	0.331
3	SBW25mutS	7	13	0.356
3	SBW25mutS	7	14	0.326
3	SBW25mutS	7	15	0.317
3	SBW25mutS	7	16	0.336
3	SBW25mutS	7	17	0.35
3	SBW25mutS	7	18	0.315
3	SBW25mutS	7	19	0.356
3	SBW25mutS	7	20	0.327
3	SBW25mutS	7	21	0.321
3	SBW25mutS	7	22	0.318
3	SBW25mutS	7	23	0.315
3	SBW25mutS	7	24	0.319
4	SBW25	1	1	0.576
4	SBW25	1	2	0.465
4	SBW25	1	3	0.512
4	SBW25	1	4	0.451
4	SBW25	1	5	0.467
4	SBW25	1	6	0.461
4	SBW25	1	7	0.477
4	SBW25	1	8	0.5
4	SBW25	1	9	0.467
4	SBW25	1	10	0.447
4	SBW25	1	11	0.454
4	SBW25	1	12	0.461
4	SBW25	1	13	0.519
4	SBW25	1	14	0.417
4	SBW25	1	15	0.449
4	SBW25	1	16	0.461
4	SBW25	1	17	0.42
4	SBW25	1	18	0.477
4	SBW25	1	19	0.565
4	SBW25	1	20	0.536
4	SBW25	1	21	0.447
4	SBW25	1	22	0.488
4	SBW25	1	23	0.463
4	SBW25	1	24	0.513
4	SBW25	2	1	0.29
4	SBW25	2	2	0.317
4	SBW25	2	3	0.368
4	SBW25	2	4	0.001
4	SBW25	2	5	0.002
4	SBW25	2	6	0.249
4	SBW25	2	7	0.3
4	SBW25	2	8	0.279
4	SBW25	2	9	0.002
4	SBW25	2	10	0.002
4	SBW25	2	11	0.001
4	SBW25	2	12	0.001
4	SBW25	2	13	0.285
4	SBW25	2	14	0.002
4	SBW25	2	15	0.002
4	SBW25	2	16	0.299
4	SBW25	2	17	0.449
4	SBW25	2	18	0.002
4	SBW25	2	19	0.002
4	SBW25	2	20	0.274
4	SBW25	2	21	0.276
4	SBW25	2	22	0.001
4	SBW25	2	23	0.002
4	SBW25	2	24	0.257
4	SBW25	3	1	0.181
4	SBW25	3	2	0.25
4	SBW25	3	3	0.288
4	SBW25	3	4	0.264
4	SBW25	3	5	0.249
4	SBW25	3	6	0.228
4	SBW25	3	7	0.255
4	SBW25	3	8	0.228
4	SBW25	3	9	0.231
4	SBW25	3	10	0.246
4	SBW25	3	11	0.218
4	SBW25	3	12	0.276
4	SBW25	3	13	0.203
4	SBW25	3	14	0.243
4	SBW25	3	15	0.248
4	SBW25	3	16	0.252
4	SBW25	3	17	0.252
4	SBW25	3	18	0.324
4	SBW25	3	19	0.21
4	SBW25	3	20	0.287
4	SBW25	3	21	0.26
4	SBW25	3	22	0.252
4	SBW25	3	23	0.229
4	SBW25	3	24	0.3
4	SBW25	4	1	0.002
4	SBW25	4	2	0.002
4	SBW25	4	3	0.002
4	SBW25	4	4	0.001
4	SBW25	4	5	0.002
4	SBW25	4	6	0.002
4	SBW25	4	7	0.002
4	SBW25	4	8	0.002
4	SBW25	4	9	0.002
4	SBW25	4	10	0.001
4	SBW25	4	11	0.001
4	SBW25	4	12	0.002
4	SBW25	4	13	0.001
4	SBW25	4	14	0.003
4	SBW25	4	15	0.417
4	SBW25	4	16	0.002
4	SBW25	4	17	0.002
4	SBW25	4	18	0.002
4	SBW25	4	19	0.002
4	SBW25	4	20	0.002
4	SBW25	4	21	0.002
4	SBW25	4	22	0.002
4	SBW25	4	23	0.002
4	SBW25	4	24	0.003
4	SBW25	5	1	0.29
4	SBW25	5	2	0.003
4	SBW25	5	3	0.314
4	SBW25	5	4	0.001
4	SBW25	5	5	0.002
4	SBW25	5	6	0.002
4	SBW25	5	7	0.002
4	SBW25	5	8	0.002
4	SBW25	5	9	0.234
4	SBW25	5	10	0.275
4	SBW25	5	11	0.329
4	SBW25	5	12	0.002
4	SBW25	5	13	0.304
4	SBW25	5	14	0.282
4	SBW25	5	15	0.002
4	SBW25	5	16	0.219
4	SBW25	5	17	0.002
4	SBW25	5	18	0.003
4	SBW25	5	19	0.275
4	SBW25	5	20	0.272
4	SBW25	5	21	0.259
4	SBW25	5	22	0.33
4	SBW25	5	23	0.002
4	SBW25	5	24	0.328
4	SBW25	6	1	0.002
4	SBW25	6	2	0.001
4	SBW25	6	3	0.002
4	SBW25	6	4	0.173
4	SBW25	6	5	0.002
4	SBW25	6	6	0.002
4	SBW25	6	7	0.002
4	SBW25	6	8	0.002
4	SBW25	6	9	0.002
4	SBW25	6	10	0.002
4	SBW25	6	11	0.002
4	SBW25	6	12	0.002
4	SBW25	6	13	0.001
4	SBW25	6	14	0.002
4	SBW25	6	15	0.001
4	SBW25	6	16	0.001
4	SBW25	6	17	0.002
4	SBW25	6	18	0.002
4	SBW25	6	19	0.002
4	SBW25	6	20	0.003
4	SBW25	6	21	0.001
4	SBW25	6	22	0.002
4	SBW25	6	23	0.002
4	SBW25	6	24	0.002
4	SBW25	7	1	0.002
4	SBW25	7	2	0.003
4	SBW25	7	3	0.003
4	SBW25	7	4	0.002
4	SBW25	7	5	0.003
4	SBW25	7	6	0.003
4	SBW25	7	7	0.004
4	SBW25	7	8	0.003
4	SBW25	7	9	0.002
4	SBW25	7	10	0.004
4	SBW25	7	11	0.004
4	SBW25	7	12	0.003
4	SBW25	7	13	0.003
4	SBW25	7	14	0.003
4	SBW25	7	15	0.428
4	SBW25	7	16	0.002
4	SBW25	7	17	0.002
4	SBW25	7	18	0.002
4	SBW25	7	19	0.151
4	SBW25	7	20	0.002
4	SBW25	7	21	0.002
4	SBW25	7	22	0.003
4	SBW25	7	23	0.002
4	SBW25	7	24	0.006
4	SBW25mutS	1	1	0.36
4	SBW25mutS	1	2	0.352
4	SBW25mutS	1	3	0.355
4	SBW25mutS	1	4	0.358
4	SBW25mutS	1	5	0.357
4	SBW25mutS	1	6	0.356
4	SBW25mutS	1	7	0.563
4	SBW25mutS	1	8	0.289
4	SBW25mutS	1	9	0.358
4	SBW25mutS	1	10	0.3
4	SBW25mutS	1	11	0.336
4	SBW25mutS	1	12	0.333
4	SBW25mutS	1	13	0.333
4	SBW25mutS	1	14	0.343
4	SBW25mutS	1	15	0.325
4	SBW25mutS	1	16	0.371
4	SBW25mutS	1	17	0.292
4	SBW25mutS	1	18	0.308
4	SBW25mutS	1	19	0.28
4	SBW25mutS	1	20	0.343
4	SBW25mutS	1	21	0.336
4	SBW25mutS	1	22	0.324
4	SBW25mutS	1	23	0.329
4	SBW25mutS	1	24	0.34
4	SBW25mutS	2	1	0.296
4	SBW25mutS	2	2	0.29
4	SBW25mutS	2	3	0.251
4	SBW25mutS	2	4	0.234
4	SBW25mutS	2	5	0.269
4	SBW25mutS	2	6	0.289
4	SBW25mutS	2	7	0.292
4	SBW25mutS	2	8	0.297
4	SBW25mutS	2	9	0.258
4	SBW25mutS	2	10	0.257
4	SBW25mutS	2	11	0.271
4	SBW25mutS	2	12	0.231
4	SBW25mutS	2	13	0.254
4	SBW25mutS	2	14	0.265
4	SBW25mutS	2	15	0.28
4	SBW25mutS	2	16	0.241
4	SBW25mutS	2	17	0.262
4	SBW25mutS	2	18	0.259
4	SBW25mutS	2	19	0.265
4	SBW25mutS	2	20	0.258
4	SBW25mutS	2	21	0.301
4	SBW25mutS	2	22	0.257
4	SBW25mutS	2	23	0.251
4	SBW25mutS	2	24	0.224
4	SBW25mutS	3	1	0.178
4	SBW25mutS	3	2	0.169
4	SBW25mutS	3	3	0.155
4	SBW25mutS	3	4	0.205
4	SBW25mutS	3	5	0.183
4	SBW25mutS	3	6	0.224
4	SBW25mutS	3	7	0.252
4	SBW25mutS	3	8	0.165
4	SBW25mutS	3	9	0.193
4	SBW25mutS	3	10	0.173
4	SBW25mutS	3	11	0.219
4	SBW25mutS	3	12	0.201
4	SBW25mutS	3	13	0.237
4	SBW25mutS	3	14	0.223
4	SBW25mutS	3	15	0.208
4	SBW25mutS	3	16	0.277
4	SBW25mutS	3	17	0.168
4	SBW25mutS	3	18	0.188
4	SBW25mutS	3	19	0.225
4	SBW25mutS	3	20	0.219
4	SBW25mutS	3	21	0.21
4	SBW25mutS	3	22	0.181
4	SBW25mutS	3	23	0.202
4	SBW25mutS	3	24	0.232
4	SBW25mutS	4	1	0.531
4	SBW25mutS	4	2	0.486
4	SBW25mutS	4	3	0.487
4	SBW25mutS	4	4	0.451
4	SBW25mutS	4	5	0.292
4	SBW25mutS	4	6	0.289
4	SBW25mutS	4	7	0.453
4	SBW25mutS	4	8	0.408
4	SBW25mutS	4	9	0.517
4	SBW25mutS	4	10	0.413
4	SBW25mutS	4	11	0.521
4	SBW25mutS	4	12	0.502
4	SBW25mutS	4	13	0.485
4	SBW25mutS	4	14	0.538
4	SBW25mutS	4	15	0.331
4	SBW25mutS	4	16	0.437
4	SBW25mutS	4	17	0.53
4	SBW25mutS	4	18	0.467
4	SBW25mutS	4	19	0.464
4	SBW25mutS	4	20	0.523
4	SBW25mutS	4	21	0.518
4	SBW25mutS	4	22	0.477
4	SBW25mutS	4	23	0.486
4	SBW25mutS	4	24	0.455
4	SBW25mutS	5	1	0.274
4	SBW25mutS	5	2	0.277
4	SBW25mutS	5	3	0.27
4	SBW25mutS	5	4	0.287
4	SBW25mutS	5	5	0.303
4	SBW25mutS	5	6	0.275
4	SBW25mutS	5	7	0.309
4	SBW25mutS	5	8	0.26
4	SBW25mutS	5	9	0.275
4	SBW25mutS	5	10	0.544
4	SBW25mutS	5	11	0.294
4	SBW25mutS	5	12	0.299
4	SBW25mutS	5	13	0.295
4	SBW25mutS	5	14	0.284
4	SBW25mutS	5	15	0.273
4	SBW25mutS	5	16	0.293
4	SBW25mutS	5	17	0.302
4	SBW25mutS	5	18	0.261
4	SBW25mutS	5	19	0.307
4	SBW25mutS	5	20	0.273
4	SBW25mutS	5	21	0.279
4	SBW25mutS	5	22	0.3
4	SBW25mutS	5	23	0.307
4	SBW25mutS	5	24	0.243
4	SBW25mutS	6	1	0.508
4	SBW25mutS	6	2	0.474
4	SBW25mutS	6	3	0.521
4	SBW25mutS	6	4	0.527
4	SBW25mutS	6	5	0.506
4	SBW25mutS	6	6	0.448
4	SBW25mutS	6	7	0.481
4	SBW25mutS	6	8	0.488
4	SBW25mutS	6	9	0.533
4	SBW25mutS	6	10	0.431
4	SBW25mutS	6	11	0.494
4	SBW25mutS	6	12	0.502
4	SBW25mutS	6	13	0.496
4	SBW25mutS	6	14	0.461
4	SBW25mutS	6	15	0.518
4	SBW25mutS	6	16	0.503
4	SBW25mutS	6	17	0.527
4	SBW25mutS	6	18	0.469
4	SBW25mutS	6	19	0.492
4	SBW25mutS	6	20	0.473
4	SBW25mutS	6	21	0.404
4	SBW25mutS	6	22	0.476
4	SBW25mutS	6	23	0.52
4	SBW25mutS	6	24	0.451
4	SBW25mutS	7	1	0.417
4	SBW25mutS	7	2	0.418
4	SBW25mutS	7	3	0.427
4	SBW25mutS	7	4	0.537
4	SBW25mutS	7	5	0.484
4	SBW25mutS	7	6	0.43
4	SBW25mutS	7	7	0.501
4	SBW25mutS	7	8	0.425
4	SBW25mutS	7	9	0.446
4	SBW25mutS	7	10	0.463
4	SBW25mutS	7	11	0.459
4	SBW25mutS	7	12	0.465
4	SBW25mutS	7	13	0.546
4	SBW25mutS	7	14	0.464
4	SBW25mutS	7	15	0.495
4	SBW25mutS	7	16	0.467
4	SBW25mutS	7	17	0.462
4	SBW25mutS	7	18	0.445
4	SBW25mutS	7	19	0.475
4	SBW25mutS	7	20	0.482
4	SBW25mutS	7	21	0.466
4	SBW25mutS	7	22	0.459
4	SBW25mutS	7	23	0.415
4	SBW25mutS	7	24	0.375
5	SBW25	1	1	0.21
5	SBW25	1	2	0.19
5	SBW25	1	3	0.17
5	SBW25	1	4	0.176
5	SBW25	1	5	0.203
5	SBW25	1	6	0.219
5	SBW25	1	7	0.185
5	SBW25	1	8	0.198
5	SBW25	1	9	0.174
5	SBW25	1	10	0.184
5	SBW25	1	11	0.205
5	SBW25	1	12	0.198
5	SBW25	1	13	0.166
5	SBW25	1	14	0.166
5	SBW25	1	15	0.183
5	SBW25	1	16	0.183
5	SBW25	1	17	0.182
5	SBW25	1	18	0.192
5	SBW25	1	19	0.172
5	SBW25	1	20	0.185
5	SBW25	1	21	0.192
5	SBW25	1	22	0.184
5	SBW25	1	23	0.194
5	SBW25	1	24	0.197
5	SBW25	2	1	0.579
5	SBW25	2	2	0.659
5	SBW25	2	3	0.594
5	SBW25	2	4	0.001
5	SBW25	2	5	0.002
5	SBW25	2	6	0.663
5	SBW25	2	7	0.631
5	SBW25	2	8	0.657
5	SBW25	2	9	0.002
5	SBW25	2	10	0.001
5	SBW25	2	11	0.002
5	SBW25	2	12	0.004
5	SBW25	2	13	0.668
5	SBW25	2	14	0.001
5	SBW25	2	15	0.001
5	SBW25	2	16	0.696
5	SBW25	2	17	0.609
5	SBW25	2	18	0.002
5	SBW25	2	19	0.002
5	SBW25	2	20	0.586
5	SBW25	2	21	0.62
5	SBW25	2	22	0.002
5	SBW25	2	23	0.002
5	SBW25	2	24	0.677
5	SBW25	3	1	0.182
5	SBW25	3	2	0.23
5	SBW25	3	3	0.253
5	SBW25	3	4	0.263
5	SBW25	3	5	0.269
5	SBW25	3	6	0.306
5	SBW25	3	7	0.276
5	SBW25	3	8	0.285
5	SBW25	3	9	0.284
5	SBW25	3	10	0.283
5	SBW25	3	11	0.272
5	SBW25	3	12	0.394
5	SBW25	3	13	0.299
5	SBW25	3	14	0.283
5	SBW25	3	15	0.292
5	SBW25	3	16	0.3
5	SBW25	3	17	0.313
5	SBW25	3	18	0.432
5	SBW25	3	19	0.212
5	SBW25	3	20	0.379
5	SBW25	3	21	0.307
5	SBW25	3	22	0.271
5	SBW25	3	23	0.273
5	SBW25	3	24	0.353
5	SBW25	4	1	0.001
5	SBW25	4	2	0.002
5	SBW25	4	3	0.002
5	SBW25	4	4	0.001
5	SBW25	4	5	0.003
5	SBW25	4	6	0.003
5	SBW25	4	7	0.001
5	SBW25	4	8	0.002
5	SBW25	4	9	0.002
5	SBW25	4	10	0.002
5	SBW25	4	11	0.002
5	SBW25	4	12	0.002
5	SBW25	4	13	0.001
5	SBW25	4	14	0.001
5	SBW25	4	15	0.556
5	SBW25	4	16	0.002
5	SBW25	4	17	0.002
5	SBW25	4	18	0.003
5	SBW25	4	19	0.002
5	SBW25	4	20	0.002
5	SBW25	4	21	0.001
5	SBW25	4	22	0.002
5	SBW25	4	23	0.002
5	SBW25	4	24	0.005
5	SBW25	5	1	0.581
5	SBW25	5	2	0.036
5	SBW25	5	3	0.577
5	SBW25	5	4	0.003
5	SBW25	5	5	0.003
5	SBW25	5	6	0.003
5	SBW25	5	7	0.003
5	SBW25	5	8	0.002
5	SBW25	5	9	0.612
5	SBW25	5	10	0.51
5	SBW25	5	11	0.582
5	SBW25	5	12	0.704
5	SBW25	5	13	0.6
5	SBW25	5	14	0.653
5	SBW25	5	15	0.115
5	SBW25	5	16	0.613
5	SBW25	5	17	0.003
5	SBW25	5	18	0.003
5	SBW25	5	19	0.535
5	SBW25	5	20	0.572
5	SBW25	5	21	0.641
5	SBW25	5	22	0.58
5	SBW25	5	23	0.002
5	SBW25	5	24	0.624
5	SBW25	6	1	0.001
5	SBW25	6	2	0.001
5	SBW25	6	3	0.002
5	SBW25	6	4	0.598
5	SBW25	6	5	0.002
5	SBW25	6	6	0.002
5	SBW25	6	7	0.001
5	SBW25	6	8	0.001
5	SBW25	6	9	0.001
5	SBW25	6	10	0.002
5	SBW25	6	11	0.002
5	SBW25	6	12	0.002
5	SBW25	6	13	0.002
5	SBW25	6	14	0.002
5	SBW25	6	15	0.001
5	SBW25	6	16	0.002
5	SBW25	6	17	0.002
5	SBW25	6	18	0.002
5	SBW25	6	19	0.002
5	SBW25	6	20	0.006
5	SBW25	6	21	0.001
5	SBW25	6	22	0.002
5	SBW25	6	23	0.003
5	SBW25	6	24	0.003
5	SBW25	7	1	0.003
5	SBW25	7	2	0.002
5	SBW25	7	3	0.002
5	SBW25	7	4	0.001
5	SBW25	7	5	0.002
5	SBW25	7	6	0.052
5	SBW25	7	7	0.002
5	SBW25	7	8	0.002
5	SBW25	7	9	0.001
5	SBW25	7	10	0.002
5	SBW25	7	11	0.002
5	SBW25	7	12	0.002
5	SBW25	7	13	0.029
5	SBW25	7	14	0.001
5	SBW25	7	15	0.612
5	SBW25	7	16	0.002
5	SBW25	7	17	0.001
5	SBW25	7	18	0.002
5	SBW25	7	19	0.301
5	SBW25	7	20	0.002
5	SBW25	7	21	0.097
5	SBW25	7	22	0.002
5	SBW25	7	23	0.002
5	SBW25	7	24	0.003
5	SBW25mutS	1	1	0.174
5	SBW25mutS	1	2	0.164
5	SBW25mutS	1	3	0.148
5	SBW25mutS	1	4	0.175
5	SBW25mutS	1	5	0.166
5	SBW25mutS	1	6	0.165
5	SBW25mutS	1	7	0.127
5	SBW25mutS	1	8	0.124
5	SBW25mutS	1	9	0.144
5	SBW25mutS	1	10	0.128
5	SBW25mutS	1	11	0.156
5	SBW25mutS	1	12	0.143
5	SBW25mutS	1	13	0.154
5	SBW25mutS	1	14	0.148
5	SBW25mutS	1	15	0.15
5	SBW25mutS	1	16	0.149
5	SBW25mutS	1	17	0.138
5	SBW25mutS	1	18	0.147
5	SBW25mutS	1	19	0.205
5	SBW25mutS	1	20	0.16
5	SBW25mutS	1	21	0.15
5	SBW25mutS	1	22	0.156
5	SBW25mutS	1	23	0.148
5	SBW25mutS	1	24	0.153
5	SBW25mutS	2	1	0.583
5	SBW25mutS	2	2	0.62
5	SBW25mutS	2	3	0.527
5	SBW25mutS	2	4	0.629
5	SBW25mutS	2	5	0.622
5	SBW25mutS	2	6	0.631
5	SBW25mutS	2	7	0.65
5	SBW25mutS	2	8	0.71
5	SBW25mutS	2	9	0.618
5	SBW25mutS	2	10	0.607
5	SBW25mutS	2	11	0.68
5	SBW25mutS	2	12	0.657
5	SBW25mutS	2	13	0.623
5	SBW25mutS	2	14	0.669
5	SBW25mutS	2	15	0.641
5	SBW25mutS	2	16	0.583
5	SBW25mutS	2	17	0.67
5	SBW25mutS	2	18	0.622
5	SBW25mutS	2	19	0.583
5	SBW25mutS	2	20	0.596
5	SBW25mutS	2	21	0.702
5	SBW25mutS	2	22	0.684
5	SBW25mutS	2	23	0.634
5	SBW25mutS	2	24	0.627
5	SBW25mutS	3	1	0.274
5	SBW25mutS	3	2	0.226
5	SBW25mutS	3	3	0.216
5	SBW25mutS	3	4	0.235
5	SBW25mutS	3	5	0.299
5	SBW25mutS	3	6	0.27
5	SBW25mutS	3	7	0.5
5	SBW25mutS	3	8	0.203
5	SBW25mutS	3	9	0.25
5	SBW25mutS	3	10	0.204
5	SBW25mutS	3	11	0.267
5	SBW25mutS	3	12	0.248
5	SBW25mutS	3	13	0.278
5	SBW25mutS	3	14	0.247
5	SBW25mutS	3	15	0.224
5	SBW25mutS	3	16	0.234
5	SBW25mutS	3	17	0.276
5	SBW25mutS	3	18	0.244
5	SBW25mutS	3	19	0.256
5	SBW25mutS	3	20	0.336
5	SBW25mutS	3	21	0.263
5	SBW25mutS	3	22	0.236
5	SBW25mutS	3	23	0.214
5	SBW25mutS	3	24	0.291
5	SBW25mutS	4	1	0.526
5	SBW25mutS	4	2	0.601
5	SBW25mutS	4	3	0.557
5	SBW25mutS	4	4	0.577
5	SBW25mutS	4	5	0.5
5	SBW25mutS	4	6	0.516
5	SBW25mutS	4	7	0.54
5	SBW25mutS	4	8	0.562
5	SBW25mutS	4	9	0.566
5	SBW25mutS	4	10	0.524
5	SBW25mutS	4	11	0.544
5	SBW25mutS	4	12	0.554
5	SBW25mutS	4	13	0.567
5	SBW25mutS	4	14	0.63
5	SBW25mutS	4	15	0.489
5	SBW25mutS	4	16	0.578
5	SBW25mutS	4	17	0.59
5	SBW25mutS	4	18	0.558
5	SBW25mutS	4	19	0.536
5	SBW25mutS	4	20	0.629
5	SBW25mutS	4	21	0.636
5	SBW25mutS	4	22	0.582
5	SBW25mutS	4	23	0.562
5	SBW25mutS	4	24	0.534
5	SBW25mutS	5	1	0.596
5	SBW25mutS	5	2	0.598
5	SBW25mutS	5	3	0.628
5	SBW25mutS	5	4	0.683
5	SBW25mutS	5	5	0.695
5	SBW25mutS	5	6	0.62
5	SBW25mutS	5	7	0.641
5	SBW25mutS	5	8	0.609
5	SBW25mutS	5	9	0.675
5	SBW25mutS	5	10	0.569
5	SBW25mutS	5	11	0.601
5	SBW25mutS	5	12	0.642
5	SBW25mutS	5	13	0.626
5	SBW25mutS	5	14	0.678
5	SBW25mutS	5	15	0.671
5	SBW25mutS	5	16	0.71
5	SBW25mutS	5	17	0.645
5	SBW25mutS	5	18	0.566
5	SBW25mutS	5	19	0.615
5	SBW25mutS	5	20	0.627
5	SBW25mutS	5	21	0.691
5	SBW25mutS	5	22	0.633
5	SBW25mutS	5	23	0.732
5	SBW25mutS	5	24	0.571
5	SBW25mutS	6	1	0.572
5	SBW25mutS	6	2	0.552
5	SBW25mutS	6	3	0.628
5	SBW25mutS	6	4	0.586
5	SBW25mutS	6	5	0.581
5	SBW25mutS	6	6	0.571
5	SBW25mutS	6	7	0.554
5	SBW25mutS	6	8	0.58
5	SBW25mutS	6	9	0.539
5	SBW25mutS	6	10	0.569
5	SBW25mutS	6	11	0.55
5	SBW25mutS	6	12	0.595
5	SBW25mutS	6	13	0.524
5	SBW25mutS	6	14	0.545
5	SBW25mutS	6	15	0.514
5	SBW25mutS	6	16	0.546
5	SBW25mutS	6	17	0.576
5	SBW25mutS	6	18	0.511
5	SBW25mutS	6	19	0.525
5	SBW25mutS	6	20	0.567
5	SBW25mutS	6	21	0.544
5	SBW25mutS	6	22	0.563
5	SBW25mutS	6	23	0.574
5	SBW25mutS	6	24	0.519
5	SBW25mutS	7	1	0.477
5	SBW25mutS	7	2	0.506
5	SBW25mutS	7	3	0.504
5	SBW25mutS	7	4	0.575
5	SBW25mutS	7	5	0.405
5	SBW25mutS	7	6	0.488
5	SBW25mutS	7	7	0.554
5	SBW25mutS	7	8	0.543
5	SBW25mutS	7	9	0.61
5	SBW25mutS	7	10	0.373
5	SBW25mutS	7	11	0.504
5	SBW25mutS	7	12	0.529
5	SBW25mutS	7	13	0.525
5	SBW25mutS	7	14	0.551
5	SBW25mutS	7	15	0.548
5	SBW25mutS	7	16	0.588
5	SBW25mutS	7	17	0.567
5	SBW25mutS	7	18	0.547
5	SBW25mutS	7	19	0.548
5	SBW25mutS	7	20	0.531
5	SBW25mutS	7	21	0.572
5	SBW25mutS	7	22	0.532
5	SBW25mutS	7	23	0.577
5	SBW25mutS	7	24	0.53
6	SBW25	1	1	0.246
6	SBW25	1	2	0.218
6	SBW25	1	3	0.254
6	SBW25	1	4	0.268
6	SBW25	1	5	0.238
6	SBW25	1	6	0.221
6	SBW25	1	7	0.24
6	SBW25	1	8	0.247
6	SBW25	1	9	0.256
6	SBW25	1	10	0.228
6	SBW25	1	11	0.282
6	SBW25	1	12	0.244
6	SBW25	1	13	0.247
6	SBW25	1	14	0.217
6	SBW25	1	15	0.26
6	SBW25	1	16	0.279
6	SBW25	1	17	0.241
6	SBW25	1	18	0.238
6	SBW25	1	19	0.177
6	SBW25	1	20	0.254
6	SBW25	1	21	0.239
6	SBW25	1	22	0.255
6	SBW25	1	23	0.257
6	SBW25	1	24	0.24
6	SBW25	2	1	0.476
6	SBW25	2	2	0.485
6	SBW25	2	3	0.48
6	SBW25	2	4	0.001
6	SBW25	2	5	0.001
6	SBW25	2	6	0.527
6	SBW25	2	7	0.513
6	SBW25	2	8	0.511
6	SBW25	2	9	0.001
6	SBW25	2	10	0.001
6	SBW25	2	11	0.001
6	SBW25	2	12	0.002
6	SBW25	2	13	0.543
6	SBW25	2	14	0.002
6	SBW25	2	15	0.001
6	SBW25	2	16	0.54
6	SBW25	2	17	0.498
6	SBW25	2	18	0.001
6	SBW25	2	19	0
6	SBW25	2	20	0.479
6	SBW25	2	21	0.474
6	SBW25	2	22	0
6	SBW25	2	23	0.001
6	SBW25	2	24	0.468
6	SBW25	3	1	0.209
6	SBW25	3	2	0.243
6	SBW25	3	3	0.244
6	SBW25	3	4	0.233
6	SBW25	3	5	0.254
6	SBW25	3	6	0.234
6	SBW25	3	7	0.257
6	SBW25	3	8	0.262
6	SBW25	3	9	0.247
6	SBW25	3	10	0.242
6	SBW25	3	11	0.287
6	SBW25	3	12	0.294
6	SBW25	3	13	0.227
6	SBW25	3	14	0.259
6	SBW25	3	15	0.237
6	SBW25	3	16	0.262
6	SBW25	3	17	0.277
6	SBW25	3	18	0.364
6	SBW25	3	19	0.2
6	SBW25	3	20	0.335
6	SBW25	3	21	0.256
6	SBW25	3	22	0.256
6	SBW25	3	23	0.247
6	SBW25	3	24	0.337
6	SBW25	4	1	0
6	SBW25	4	2	0.001
6	SBW25	4	3	0
6	SBW25	4	4	0
6	SBW25	4	5	0.001
6	SBW25	4	6	0.001
6	SBW25	4	7	0.001
6	SBW25	4	8	0.001
6	SBW25	4	9	0
6	SBW25	4	10	0
6	SBW25	4	11	0
6	SBW25	4	12	0.001
6	SBW25	4	13	0.001
6	SBW25	4	14	0.001
6	SBW25	4	15	0.588
6	SBW25	4	16	0
6	SBW25	4	17	0
6	SBW25	4	18	0
6	SBW25	4	19	0
6	SBW25	4	20	0
6	SBW25	4	21	0
6	SBW25	4	22	0
6	SBW25	4	23	0
6	SBW25	4	24	0.004
6	SBW25	5	1	0.49
6	SBW25	5	2	0.035
6	SBW25	5	3	0.452
6	SBW25	5	4	0
6	SBW25	5	5	0.001
6	SBW25	5	6	0.001
6	SBW25	5	7	0.001
6	SBW25	5	8	0.001
6	SBW25	5	9	0.507
6	SBW25	5	10	0.457
6	SBW25	5	11	0.47
6	SBW25	5	12	0.397
6	SBW25	5	13	0.443
6	SBW25	5	14	0.358
6	SBW25	5	15	0.499
6	SBW25	5	16	0.415
6	SBW25	5	17	0.105
6	SBW25	5	18	0.003
6	SBW25	5	19	0.446
6	SBW25	5	20	0.474
6	SBW25	5	21	0.478
6	SBW25	5	22	0.466
6	SBW25	5	23	0
6	SBW25	5	24	0.528
6	SBW25	6	1	0.001
6	SBW25	6	2	0
6	SBW25	6	3	0
6	SBW25	6	4	0.687
6	SBW25	6	5	0.001
6	SBW25	6	6	0.001
6	SBW25	6	7	0
6	SBW25	6	8	0
6	SBW25	6	9	0
6	SBW25	6	10	0
6	SBW25	6	11	0.001
6	SBW25	6	12	0.001
6	SBW25	6	13	0.001
6	SBW25	6	14	0.001
6	SBW25	6	15	0
6	SBW25	6	16	0
6	SBW25	6	17	0.003
6	SBW25	6	18	0.001
6	SBW25	6	19	0
6	SBW25	6	20	0.001
6	SBW25	6	21	0
6	SBW25	6	22	0
6	SBW25	6	23	0.001
6	SBW25	6	24	0
6	SBW25	7	1	0.049
6	SBW25	7	2	0.001
6	SBW25	7	3	0.087
6	SBW25	7	4	0.001
6	SBW25	7	5	0.052
6	SBW25	7	6	0.631
6	SBW25	7	7	0.001
6	SBW25	7	8	0.001
6	SBW25	7	9	0
6	SBW25	7	10	0
6	SBW25	7	11	0
6	SBW25	7	12	0.001
6	SBW25	7	13	0.311
6	SBW25	7	14	0.001
6	SBW25	7	15	0.556
6	SBW25	7	16	0
6	SBW25	7	17	0
6	SBW25	7	18	0.001
6	SBW25	7	19	0.544
6	SBW25	7	20	0.002
6	SBW25	7	21	0.202
6	SBW25	7	22	0
6	SBW25	7	23	0
6	SBW25	7	24	0.001
6	SBW25mutS	1	1	0.209
6	SBW25mutS	1	2	0.188
6	SBW25mutS	1	3	0.179
6	SBW25mutS	1	4	0.2
6	SBW25mutS	1	5	0.214
6	SBW25mutS	1	6	0.2
6	SBW25mutS	1	7	0.212
6	SBW25mutS	1	8	0.129
6	SBW25mutS	1	9	0.205
6	SBW25mutS	1	10	0.138
6	SBW25mutS	1	11	0.205
6	SBW25mutS	1	12	0.178
6	SBW25mutS	1	13	0.179
6	SBW25mutS	1	14	0.188
6	SBW25mutS	1	15	0.151
6	SBW25mutS	1	16	0.177
6	SBW25mutS	1	17	0.154
6	SBW25mutS	1	18	0.153
6	SBW25mutS	1	19	0.227
6	SBW25mutS	1	20	0.211
6	SBW25mutS	1	21	0.161
6	SBW25mutS	1	22	0.172
6	SBW25mutS	1	23	0.159
6	SBW25mutS	1	24	0.2
6	SBW25mutS	2	1	0.431
6	SBW25mutS	2	2	0.42
6	SBW25mutS	2	3	0.405
6	SBW25mutS	2	4	0.356
6	SBW25mutS	2	5	0.354
6	SBW25mutS	2	6	0.492
6	SBW25mutS	2	7	0.419
6	SBW25mutS	2	8	0.498
6	SBW25mutS	2	9	0.445
6	SBW25mutS	2	10	0.402
6	SBW25mutS	2	11	0.509
6	SBW25mutS	2	12	0.415
6	SBW25mutS	2	13	0.429
6	SBW25mutS	2	14	0.482
6	SBW25mutS	2	15	0.409
6	SBW25mutS	2	16	0.401
6	SBW25mutS	2	17	0.402
6	SBW25mutS	2	18	0.422
6	SBW25mutS	2	19	0.464
6	SBW25mutS	2	20	0.47
6	SBW25mutS	2	21	0.481
6	SBW25mutS	2	22	0.373
6	SBW25mutS	2	23	0.301
6	SBW25mutS	2	24	0.344
6	SBW25mutS	3	1	0.254
6	SBW25mutS	3	2	0.204
6	SBW25mutS	3	3	0.221
6	SBW25mutS	3	4	0.255
6	SBW25mutS	3	5	0.244
6	SBW25mutS	3	6	0.252
6	SBW25mutS	3	7	0.24
6	SBW25mutS	3	8	0.182
6	SBW25mutS	3	9	0.248
6	SBW25mutS	3	10	0.199
6	SBW25mutS	3	11	0.285
6	SBW25mutS	3	12	0.23
6	SBW25mutS	3	13	0.232
6	SBW25mutS	3	14	0.23
6	SBW25mutS	3	15	0.189
6	SBW25mutS	3	16	0.201
6	SBW25mutS	3	17	0.165
6	SBW25mutS	3	18	0.178
6	SBW25mutS	3	19	0.245
6	SBW25mutS	3	20	0.229
6	SBW25mutS	3	21	0.232
6	SBW25mutS	3	22	0.203
6	SBW25mutS	3	23	0.177
6	SBW25mutS	3	24	0.213
6	SBW25mutS	4	1	0.533
6	SBW25mutS	4	2	0.631
6	SBW25mutS	4	3	0.549
6	SBW25mutS	4	4	0.597
6	SBW25mutS	4	5	0.545
6	SBW25mutS	4	6	0.578
6	SBW25mutS	4	7	0.516
6	SBW25mutS	4	8	0.568
6	SBW25mutS	4	9	0.527
6	SBW25mutS	4	10	0.615
6	SBW25mutS	4	11	0.514
6	SBW25mutS	4	12	0.53
6	SBW25mutS	4	13	0.573
6	SBW25mutS	4	14	0.599
6	SBW25mutS	4	15	0.592
6	SBW25mutS	4	16	0.603
6	SBW25mutS	4	17	0.579
6	SBW25mutS	4	18	0.55
6	SBW25mutS	4	19	0.543
6	SBW25mutS	4	20	0.587
6	SBW25mutS	4	21	0.617
6	SBW25mutS	4	22	0.564
6	SBW25mutS	4	23	0.551
6	SBW25mutS	4	24	0.532
6	SBW25mutS	5	1	0.488
6	SBW25mutS	5	2	0.429
6	SBW25mutS	5	3	0.5
6	SBW25mutS	5	4	0.393
6	SBW25mutS	5	5	0.487
6	SBW25mutS	5	6	0.449
6	SBW25mutS	5	7	0.529
6	SBW25mutS	5	8	0.481
6	SBW25mutS	5	9	0.505
6	SBW25mutS	5	10	0.427
6	SBW25mutS	5	11	0.448
6	SBW25mutS	5	12	0.457
6	SBW25mutS	5	13	0.463
6	SBW25mutS	5	14	0.473
6	SBW25mutS	5	15	0.473
6	SBW25mutS	5	16	0.518
6	SBW25mutS	5	17	0.461
6	SBW25mutS	5	18	0.472
6	SBW25mutS	5	19	0.457
6	SBW25mutS	5	20	0.398
6	SBW25mutS	5	21	0.439
6	SBW25mutS	5	22	0.403
6	SBW25mutS	5	23	0.464
6	SBW25mutS	5	24	0.453
6	SBW25mutS	6	1	0.531
6	SBW25mutS	6	2	0.541
6	SBW25mutS	6	3	0.601
6	SBW25mutS	6	4	0.544
6	SBW25mutS	6	5	0.575
6	SBW25mutS	6	6	0.564
6	SBW25mutS	6	7	0.548
6	SBW25mutS	6	8	0.583
6	SBW25mutS	6	9	0.534
6	SBW25mutS	6	10	0.592
6	SBW25mutS	6	11	0.573
6	SBW25mutS	6	12	0.531
6	SBW25mutS	6	13	0.484
6	SBW25mutS	6	14	0.534
6	SBW25mutS	6	15	0.504
6	SBW25mutS	6	16	0.553
6	SBW25mutS	6	17	0.57
6	SBW25mutS	6	18	0.465
6	SBW25mutS	6	19	0.468
6	SBW25mutS	6	20	0.575
6	SBW25mutS	6	21	0.574
6	SBW25mutS	6	22	0.549
6	SBW25mutS	6	23	0.53
6	SBW25mutS	6	24	0.496
6	SBW25mutS	7	1	0.522
6	SBW25mutS	7	2	0.568
6	SBW25mutS	7	3	0.558
6	SBW25mutS	7	4	0.609
6	SBW25mutS	7	5	0.351
6	SBW25mutS	7	6	0.525
[truncated: 2,034 more rows]
